# Supplementary material for: Detection of ESR1 Mutations in Tissue and Liquid Biopsy with Novel Next-Generation Sequencing and Digital Droplet PCR Assays: Insights from Multi-Center Real Life Data of Almost 6000 Patients
Source: Cancers (Basel). 2025 Apr 9;17(8):1266. doi: 10.3390/cancers17081266 (PMC12025842; doi:10.3390/cancers17081266)
Supplement: Supplementary file 1 [file cancers-17-01266-s001.zip]

Archive with 1 entries (1 files):
- cancers-3540268-supplementary.pdf
